# Supplementary material for: Subthalamic beta-targeted neurofeedback speeds up movement initiation but increases tremor in Parkinsonian patients
Source: eLife. 2020 Nov 18;9:e60979. doi: 10.7554/eLife.60979 (PMC7695453; doi:10.7554/eLife.60979)
Supplement: Source code 1. [file elife-60979-code1.zip]

Archive with 64 entries (52 files):
- eLife_code_data_eLife-60979_04Nov2020/
- eLife_code_data_eLife-60979_04Nov2020/RestMovPSD.mat
- eLife_code_data_eLife-60979_04Nov2020/raw_FRC.mat
- eLife_code_data_eLife-60979_04Nov2020/raw_EMG_avg.mat
- eLife_code_data_eLife-60979_04Nov2020/PowTorN.mat
- eLife_code_data_eLife-60979_04Nov2020/MovRelPow.mat
- eLife_code_data_eLife-60979_04Nov2020/MLMTableTrial.mat
- eLife_code_data_eLife-60979_04Nov2020/eLife_code.m
- eLife_code_data_eLife-60979_04Nov2020/eLife_code.asv
- eLife_code_data_eLife-60979_04Nov2020/burstIndividual.mat
- eLife_code_data_eLife-60979_04Nov2020/betaReduced.mat
- eLife_code_data_eLife-60979_04Nov2020/raacampbell-sigstar-c1927a6/
- eLife_code_data_eLife-60979_04Nov2020/raacampbell-sigstar-c1927a6/sigstar.m
- eLife_code_data_eLife-60979_04Nov2020/raacampbell-sigstar-c1927a6/README.md
- eLife_code_data_eLife-60979_04Nov2020/raacampbell-sigstar-c1927a6/demo_sigstar.m
- eLife_code_data_eLife-60979_04Nov2020/kakearney-boundedline-pkg-8179f9a/
- eLife_code_data_eLife-60979_04Nov2020/kakearney-boundedline-pkg-8179f9a/README.md
- eLife_code_data_eLife-60979_04Nov2020/kakearney-boundedline-pkg-8179f9a/README.m
- eLife_code_data_eLife-60979_04Nov2020/kakearney-boundedline-pkg-8179f9a/README.html
- eLife_code_data_eLife-60979_04Nov2020/kakearney-boundedline-pkg-8179f9a/LICENSE.txt
- eLife_code_data_eLife-60979_04Nov2020/kakearney-boundedline-pkg-8179f9a/.gitignore
- eLife_code_data_eLife-60979_04Nov2020/kakearney-boundedline-pkg-8179f9a/singlepatch/
- eLife_code_data_eLife-60979_04Nov2020/kakearney-boundedline-pkg-8179f9a/singlepatch/singlepatch.m
- eLife_code_data_eLife-60979_04Nov2020/kakearney-boundedline-pkg-8179f9a/singlepatch/.gitignore
- eLife_code_data_eLife-60979_04Nov2020/kakearney-boundedline-pkg-8179f9a/readmeExtras/
- eLife_code_data_eLife-60979_04Nov2020/kakearney-boundedline-pkg-8179f9a/readmeExtras/README_08.png
- eLife_code_data_eLife-60979_04Nov2020/kakearney-boundedline-pkg-8179f9a/readmeExtras/README_07.png
- eLife_code_data_eLife-60979_04Nov2020/kakearney-boundedline-pkg-8179f9a/readmeExtras/README_06.png
- eLife_code_data_eLife-60979_04Nov2020/kakearney-boundedline-pkg-8179f9a/readmeExtras/README_05.png
- eLife_code_data_eLife-60979_04Nov2020/kakearney-boundedline-pkg-8179f9a/readmeExtras/README_04.png
- eLife_code_data_eLife-60979_04Nov2020/kakearney-boundedline-pkg-8179f9a/readmeExtras/README_03.png
- eLife_code_data_eLife-60979_04Nov2020/kakearney-boundedline-pkg-8179f9a/readmeExtras/README_02.png
- eLife_code_data_eLife-60979_04Nov2020/kakearney-boundedline-pkg-8179f9a/readmeExtras/README_01.png
- eLife_code_data_eLife-60979_04Nov2020/kakearney-boundedline-pkg-8179f9a/Inpaint_nans/
- eLife_code_data_eLife-60979_04Nov2020/kakearney-boundedline-pkg-8179f9a/Inpaint_nans/monet_adresse.jpg
- eLife_code_data_eLife-60979_04Nov2020/kakearney-boundedline-pkg-8179f9a/Inpaint_nans/license.txt
- eLife_code_data_eLife-60979_04Nov2020/kakearney-boundedline-pkg-8179f9a/Inpaint_nans/inpaint_nans_demo.m
- eLife_code_data_eLife-60979_04Nov2020/kakearney-boundedline-pkg-8179f9a/Inpaint_nans/inpaint_nans_bc.m
- eLife_code_data_eLife-60979_04Nov2020/kakearney-boundedline-pkg-8179f9a/Inpaint_nans/inpaint_nans.m
- eLife_code_data_eLife-60979_04Nov2020/kakearney-boundedline-pkg-8179f9a/Inpaint_nans/garden50.jpg
- eLife_code_data_eLife-60979_04Nov2020/kakearney-boundedline-pkg-8179f9a/Inpaint_nans/.gitignore
- eLife_code_data_eLife-60979_04Nov2020/kakearney-boundedline-pkg-8179f9a/catuneven/
- eLife_code_data_eLife-60979_04Nov2020/kakearney-boundedline-pkg-8179f9a/catuneven/catuneven.m
- eLife_code_data_eLife-60979_04Nov2020/kakearney-boundedline-pkg-8179f9a/catuneven/.gitignore
- eLife_code_data_eLife-60979_04Nov2020/kakearney-boundedline-pkg-8179f9a/boundedline/
- eLife_code_data_eLife-60979_04Nov2020/kakearney-boundedline-pkg-8179f9a/boundedline/outlinebounds.m
- eLife_code_data_eLife-60979_04Nov2020/kakearney-boundedline-pkg-8179f9a/boundedline/boundedline.m
- eLife_code_data_eLife-60979_04Nov2020/kakearney-boundedline-pkg-8179f9a/boundedline/.gitignore
- eLife_code_data_eLife-60979_04Nov2020/kakearney-boundedline-pkg-8179f9a/Inpaint_nans/test/
- eLife_code_data_eLife-60979_04Nov2020/kakearney-boundedline-pkg-8179f9a/Inpaint_nans/test/test_main.m
- eLife_code_data_eLife-60979_04Nov2020/kakearney-boundedline-pkg-8179f9a/Inpaint_nans/doc/
- eLife_code_data_eLife-60979_04Nov2020/kakearney-boundedline-pkg-8179f9a/Inpaint_nans/doc/Nomination comments.rtf
- eLife_code_data_eLife-60979_04Nov2020/kakearney-boundedline-pkg-8179f9a/Inpaint_nans/doc/methods_of_inpaint_nans.m
- eLife_code_data_eLife-60979_04Nov2020/kakearney-boundedline-pkg-8179f9a/Inpaint_nans/demo/
- eLife_code_data_eLife-60979_04Nov2020/kakearney-boundedline-pkg-8179f9a/Inpaint_nans/demo/inpaint_nans_demo_old.m
- eLife_code_data_eLife-60979_04Nov2020/kakearney-boundedline-pkg-8179f9a/Inpaint_nans/demo/html/
- eLife_code_data_eLife-60979_04Nov2020/kakearney-boundedline-pkg-8179f9a/Inpaint_nans/demo/html/inpaint_nans_demo_06.png
- eLife_code_data_eLife-60979_04Nov2020/kakearney-boundedline-pkg-8179f9a/Inpaint_nans/demo/html/inpaint_nans_demo_05.png
- eLife_code_data_eLife-60979_04Nov2020/kakearney-boundedline-pkg-8179f9a/Inpaint_nans/demo/html/inpaint_nans_demo_04.png
- eLife_code_data_eLife-60979_04Nov2020/kakearney-boundedline-pkg-8179f9a/Inpaint_nans/demo/html/inpaint_nans_demo_03.png
- eLife_code_data_eLife-60979_04Nov2020/kakearney-boundedline-pkg-8179f9a/Inpaint_nans/demo/html/inpaint_nans_demo_02.png
- eLife_code_data_eLife-60979_04Nov2020/kakearney-boundedline-pkg-8179f9a/Inpaint_nans/demo/html/inpaint_nans_demo_01.png
- eLife_code_data_eLife-60979_04Nov2020/kakearney-boundedline-pkg-8179f9a/Inpaint_nans/demo/html/inpaint_nans_demo.png
- eLife_code_data_eLife-60979_04Nov2020/kakearney-boundedline-pkg-8179f9a/Inpaint_nans/demo/html/inpaint_nans_demo.html
